# Supplementary material for: Chemical Characteristics and Antimicrobial Activity of Arctostaphylos uva-ursi (L.) Spreng. Extracts Against Skin-Associated Bacteria
Source: Molecules. 2026 Apr 12;31(8):1267. doi: 10.3390/molecules31081267 (PMC13119283; doi:10.3390/molecules31081267)
Supplement: Supplementary file 1 [file molecules-31-01267-s001.zip]

Archive with 1 entries (1 files):
- molecules-4205788-supplementary.pdf
